# Supplementary material for: GABA-Induced Exosomes Improve Memory Impairment in Aged Mice
Source: Int J Mol Sci. 2026 Mar 10;27(6):2519. doi: 10.3390/ijms27062519 (PMC13026798; doi:10.3390/ijms27062519)
Supplement: Supplementary file 1 [file ijms-27-02519-s001.zip]

Archive with 1 entries (1 files):
- ijms-4093829-supplementary.pdf
